# Supplementary material for: JAK/STAT-Activating Genomic Alterations Are a Hallmark of T-PLL
Source: Cancers (Basel). 2019 Nov 21;11(12):1833. doi: 10.3390/cancers11121833 (PMC6966610; doi:10.3390/cancers11121833)
Supplement: Supplementary file 1 [file cancers-11-01833-s001.zip]

Archive with 6 entries (6 files):
- Supplementary Table 1.xlsx
- Supplementary Table 2.xlsx
- Supplementary Table 3.xlsx
- Supplementary Table 4.xlsx
- Supplementary Table 6.xlsx
- supplementary_figures and tables S5 and S7.docx
