# Supplementary material for: JAK/STAT-Activating Genomic Alterations Are a Hallmark of T-PLL
Source: Cancers (Basel). 2019 Nov 21;11(12):1833. doi: 10.3390/cancers11121833 (PMC6966610; doi:10.3390/cancers11121833)
Supplement: Supplementary file 1 [file cancers-11-01833-s001.zip › Supplementary Table 1.xlsx]

## Sheet: Tabelle1
					TAS					Sanger sequencing
Publication	N	WGS	WES	WTS	JAK1	JAK3	STAT5b	other		JAK1	JAK3	STAT5b	other		SNP array	GEP array
Total:	n=364 (275)	n=8 (8)	n=96 (74)	n=29 (27)	n=118 (98)	n=141 (120)	n=102 (85)	n=58		n=120 (112)	n=165 (115)	n=59 (46)	n=138 (124)		n=80 (71)	n=112 (95)
Schrader et al.	n=70	n=4 (4)	n=51 (45)	n=15 (15)	Exon 9-15: n=16 (13)	Exon 10-17: n=16 (13)	-	-		-	-	Exon 16: n=16 (13)	-		n=66 (66)	n=51
Andersson et al.	n=67	-	-	-	Exon 13-15,20 n=67 (53)	Exon 11-12,15-16,18-19: n=67 (53)	Exon 15-17: n=67 (53)						IL2RG Exon 8: n=67 (53)		-	n=12 (5)
Stengel et al.	n=49	-	-	-	-	-	-	-		whole coding gene: n=47 (39)	whole coding gene: n=45 (37)	-	-		-	n=49 (39)
Bellanger et. al	n=45	-	-	-	-	-	-	-		Exon 5-6: n=28 (28)	Exon 11-20: n=45 (45)	-	JAK2 Exon 6,12,25: n=26 (26)		-	-
										Exon 9-19: n=45 (45)			JAK2 Exon 14,16,20-21: n=45 (45)
Lopez et al.	n=43	-	-	-		Exon 13: n=23 (22)	-	TruSight Myeloid Panel: n=23		-	Exon 11,15: n=43 (33)	Exon 15-17: n=43 (33)	-		-	-
Kiel et al.	n=40	n=4 (4)	n=36 (29)	-	-	-	-	-		-	-	-	-		-	-
Johansson et al.	n=32	-	n=5 (5)	n=10 (8)	whole coding gene: n=28 (25)	whole coding gene: n=28 (25)	whole coding gene: n=28 (25)	panel of 40 genes: n=28		-	-	-	-		n=14 (5)	-
Bergmann et al.	n=32	-	-	-	-	-	-	-		-	whole coding gene: n=32 (0)	-	-		-	-
Greenplate et al.	n=7	-	-	-	whole coding gene: n=7 (7)	whole coding gene: n=7 (7)	whole coding gene: n=7 (7)	Foundation One Heme Assay: n=7		-	-	-	-		-	-
He et al.	n=4	-	n=4 (4)	n=4 (4)	-	-	-	-		-	-	-	-		-	-
WGS = Whole genome sequencing, WES = Whole exome sequencing, WTS = Whole transcriptome sequencing, TAS = Targeted amplicon sequencing, SNP = Single nucleotide polymorphism, GEP = Gene expression profiling
