# Supplementary material for: JAK/STAT-Activating Genomic Alterations Are a Hallmark of T-PLL
Source: Cancers (Basel). 2019 Nov 21;11(12):1833. doi: 10.3390/cancers11121833 (PMC6966610; doi:10.3390/cancers11121833)
Supplement: Supplementary file 1 [file cancers-11-01833-s001.zip › Supplementary Table 2.xlsx]

## Sheet: Tabelle1
				JAK/STAT mutated vs. wildtype					JAK1 mutated vs. wildtype					JAK3 mutated vs. wildtype					STAT5B mutated vs. wildtype
			test	n			p-value		n			p-value		n			p-value		n			p-value
Immunophenotype
CD4		pos/neg	Fisher's exact test	48			0.250505		23			1		47			0.258075		40			1
CD8		pos/neg	Fisher's exact test	48			0.348634		23			0.559571		47			0.214303		40			0.500603
CD3		pos/neg	Fisher's exact test	49			0.444642		23			1		48			0.160267		40			1
CD5		pos/neg	Fisher's exact test	49			0.444642		21			NA		46			1		38			1
CD28		pos/neg	Fisher's exact test	23			0.434783		15			NA		26			1		26			1
Activation marker
CD38 (>50%)		pos/neg	Fisher's exact test	15			1		9			0.5		20			0.651354		18			1
CD69 (>5%)		pos/neg	Fisher's exact test	23			1		14			1		27			0.25186		24			1
CD40L (>5%)		pos/neg	Fisher's exact test	25			1		15			0.2		29			0.0459737		25			1
CD25 (>50%)		pos/neg	Fisher's exact test	26			1		16			NA		30			NA		26			1
Ki67 (>20%)		pos/neg	Fisher's exact test	30			1		15			1		30			1		25			1
CD122 (>10%)		pos/neg	Fisher's exact test	24			0.408097		14			0.258242		29			1		24			0.408097
activation score (number of pos. markers)		0-6	Wilcoxon rank sum test	24			0.92952		15			0.179712		29			0.121071		25			0.242084
Cytogenetic events
complex karyotyp		yes/no	Fisher's exact test	23			1		13			0.487179		47			0.584984		27			0.201026
add(8q24)		yes/no	Fisher's exact test	52			1		24			1		43			1		39			0.200287
11q deletion		yes/no	Fisher's exact test	32			0.465055		16			1		32			0.131657		31			1
inv(14)(q11q32)		yes/no	Fisher's exact test	28			0.135817		14			0.505495		35			0.0750358		32			0.0268801
t(14;14)(q11;q32)		yes/no	Fisher's exact test	27			1		14			0.395604		34			1		32			0.619577
inv(14)(q11q32) or t(14;14)(q11;q32)		yes/no	Fisher's exact test	28			0.249533		14			0.461538		35			0.0587414		32			0.0529334
t(X;14)(q28;q11)		yes/no	Fisher's exact test	27			0.548718		13			1		35			0.57479		31			1
17p deletion and/or TP53 deletion		yes/no	Fisher's exact test	21			1		11			1		23			1		21			1
monosomy 22		yes/no	Fisher's exact test	24			0.350947		11			1		25			0.620553		24			1
				JAK/STAT mutated vs. wildtype					JAK1 mutated vs. wildtype					JAK3 mutated vs. wildtype					STAT5B mutated vs. wildtype
				n	mutation rate in JAK/STAT mutated	mutation rate in JAK/STAT wildtype	p-value		n	mutation rate in JAK1 mutated	mutation rate in JAK1 wildtype	p-value		n	mutation rate in JAK3 mutated	mutation rate in JAK3 wildtype	p-value		n	mutation rate in STAT5B mutated	mutation rate in STAT5B wildtype	p-value
Mutations
ATM	ATM	mutated/wildtype	Fisher's exact test	50	24/34	9/16	0.352598		23	2/7	7/16	0.65702		31	9/15	9/16	1		30	11/14	9/16	0.260237
SETBP1	SETBP1	mutated/wildtype	Fisher's exact test	50	31/34	16/NA	0.542041		23	6/7	16/16	0.304348		31	0/15	0/16	1		30	12/14	16/16	0.209195
KMT2D	KMT2D	mutated/wildtype	Fisher's exact test	50	33/34	15/16	0.542041		23	6/7	15/16	0.525692		31	15/15	15/16	1		30	13/14	15/16	1
USP9X	USP9X	mutated/wildtype	Fisher's exact test	50	32/34	16/NA	1		23	0/7	0/16	1		31	14/15	16/16	0.483871		30	13/14	16/16	0.466667
KMT2C	KMT2C	mutated/wildtype	Fisher's exact test	50	31/34	16/NA	0.542041		23	5/7	16/16	0.083004		31	0/15	0/16	1		30	12/14	16/16	0.209195
ILK	ILK	mutated/wildtype	Fisher's exact test	50	32/34	16/NA	1		23	0/7	0/16	1		31	0/15	0/16	1		30	12/14	16/16	0.209195
EZH2	EZH2	mutated/wildtype	Fisher's exact test	50	30/34	14/16	1		23	6/7	14/16	1		31	14/15	14/16	1		30	11/14	14/16	0.642401
CXCR4	CXCR4	mutated/wildtype	Fisher's exact test	50	32/34	16/NA	1		23	0/7	0/16	1		31	0/15	0/16	1		30	12/14	16/16	0.209195
BMP5	BMP5	mutated/wildtype	Fisher's exact test	50	31/34	16/NA	0.542041		23	0/7	0/16	1		31	14/15	16/16	0.483871		30	12/14	16/16	0.209195
BCL11A	BCL11A	mutated/wildtype	Fisher's exact test	50	34/49	1/NA	0.32		23	7/7	15/16	1		31	15/15	15/16	1		30	14/14	15/16	1
SAMHD1	SAMHD1	mutated/wildtype	Fisher's exact test	50	29/34	15/16	0.649788		23	2/7	1/16	0.209486		31	13/15	15/16	0.599555		30	13/14	15/16	1
NOTCH2	NOTCH2	mutated/wildtype	Fisher's exact test	50	19/34	5/16	0.135408		23	3/7	5/16	0.65702		31	11/15	5/16	0.0319524		30	6/14	5/16	0.70652
NOTCH1	NOTCH1	mutated/wildtype	Fisher's exact test	50	11/34	4/16	0.74553		23	2/7	4/16	1		31	4/15	4/16	1		30	4/14	4/16	1
NCOA3	NCOA3	mutated/wildtype	Fisher's exact test	50	32/34	16/NA	1		23	0/7	0/16	1		31	2/15	0/16	0.225806		30	0/14	0/16	1
MSH6	MSH6	mutated/wildtype	Fisher's exact test	50	33/34	16/NA	1		23	6/7	16/16	0.304348		31	0/15	0/16	1		30	0/14	0/16	1
MSH3	MSH3	mutated/wildtype	Fisher's exact test	50	33/34	16/NA	1		23	0/7	0/16	1		31	0/15	0/16	1		30	13/14	16/16	0.466667
KMT5A	KMT5A	mutated/wildtype	Fisher's exact test	50	0/35	0/16	1		23	0/7	0/16	1		31	0/15	0/16	1		30	0/14	0/16	1
ALK	ALK	mutated/wildtype	Fisher's exact test	50	33/34	15/16	0.542041		23	7/7	15/16	1		31	15/15	15/16	1		30	13/14	15/16	1
