# Supplementary material for: JAK/STAT-Activating Genomic Alterations Are a Hallmark of T-PLL
Source: Cancers (Basel). 2019 Nov 21;11(12):1833. doi: 10.3390/cancers11121833 (PMC6966610; doi:10.3390/cancers11121833)
Supplement: Supplementary file 1 [file cancers-11-01833-s001.zip › Supplementary Table 3.xlsx]

## Sheet: Tabelle1
Genomic events	Clinical Parameters	statistics
Any mutation in JAK or STAT	Overall survival	log rank
JAK1 mutated	Sex	Fisher's exact test
H374Y mutation	Previous treatment of sample	Fisher's exact test
L653F mutation	Skin infiltration	Fisher's exact test
V658F mutation	Splenomegaly or Spleen infiltration	Fisher's exact test
S703I mutation	Hepatomegaly or Liver infiltration	Fisher's exact test
E897K mutation	Lymphadenopathy	Fisher's exact test
T901R mutation	Bone marrow infiltration	Fisher's exact test
P912A mutation	Pleural effusions or Ascites	Fisher's exact test
JAK3 mutated	CD3 expressed	Fisher's exact test
F349L mutation	CD4 or CD8 Phenotype	Fisher's exact test
Q501H mutation	TCL1A positive	Fisher's exact test
Q507P mutation	ATM deleted	Fisher's exact test
S509R mutation	6q deletion	Fisher's exact test
M511I mutation	iso(8)	Fisher's exact test
A572V mutation	11q deletion	Fisher's exact test
A573V mutation	Trisomy 12	Fisher's exact test
L575W mutation	13q deletion	Fisher's exact test
R657W mutation	17p deletion	Fisher's exact test
R657Q mutation	Monosomy 22	Fisher's exact test
V674A mutation	TCR rearrangement	Fisher's exact test
V674F mutation	inv(14)(q11q32)	Fisher's exact test
V678L mutation	t(14;14)(q11;q32)	Fisher's exact test
V722I mutation	inv(14)(q11q32) or t(14;14)(q11;q32)	Fisher's exact test
Y824D mutation	t(X;14)(q28;q11)	Fisher's exact test
I825M mutation	WBC count at diagnosis	Shapiro-Wilk; Wilcoxon Rank Sum, Student's t-test
L857P mutation	Lymphocytes at diagnosis	Shapiro-Wilk; Wilcoxon Rank Sum, Student's t-test
STAT5B mutated	Age at diagnosis	Shapiro-Wilk; Wilcoxon Rank Sum, Student's t-test
P267A mutation
M511I mutation
T628S mutation
D634V mutation
N642H mutation
Y665H mutation
Y665F mutation
P702S mutation
I704L mutation
Q706L mutation
V712E mutation
