# Supplementary material for: JAK/STAT-Activating Genomic Alterations Are a Hallmark of T-PLL
Source: Cancers (Basel). 2019 Nov 21;11(12):1833. doi: 10.3390/cancers11121833 (PMC6966610; doi:10.3390/cancers11121833)
Supplement: Supplementary file 1 [file cancers-11-01833-s001.zip › Supplementary Table 4.xlsx]

## Sheet: Tabelle1
Genes encoding for proteins which potentially regulate JAK/STAT signaling
JAKs
JAK1	JAK3
JAK2	TYK2
STATs
STAT1	STAT5A
STAT2	STAT5B
STAT3	STAT6
STAT4
SOCS Family
Cis	SOCS2
SOCS1	SOCS3
PTP Family
TCPTP	DUSP4
PTP1B	DUSP5
SHP1	DUSP6
SHP2	DUSP7
CD45	DUSP8
DUSP1	DUSP9
DUSP2	DUSP10
DUSP3	PTPN13
PIAS Family
PIAS1	PIASX
PIAS3	PIASY
Serin Phosphorylation of STATs
ERK	CAMK2
MAPK2	PRMT1
p38	CBP/p300
JNK	GCN5
PKCδ
HDACs
HDAC1	HDAC7
HDAC2	HDAC8
HDAC3	HDAC9
HDAC4	HDAC10
HDAC5	HDAC11
HDAC6
Cytokines
IL-2	Leptin
IL-3	EPO
IL-4	TPO
IL-5	G-CSF
IL-6	GM-CSF
IL-7	GH
IL-8	IFNalpha
IL-9	IFNalpha
IL-12	IFNbetta
IL-12	IFNbetta
IL-13	IFNgamma
IL-15
Receptors
IL2RG	IL15RA
IL3RA	LEPR
IL4R	EPOR
IL5RA	MPL
IL6R	GCSFR
IL7R	CSF2RA
IL9R	GHR
IL12RB	IFNAR1
IL13RA1	IFNGR1
IL13RA2	IFNGR2
SUMOs
SUMO1	SUMO3
SUMO2	SUMO4
others
NMI	EP300
NCOR2
