# Supplementary material for: JAK/STAT-Activating Genomic Alterations Are a Hallmark of T-PLL
Source: Cancers (Basel). 2019 Nov 21;11(12):1833. doi: 10.3390/cancers11121833 (PMC6966610; doi:10.3390/cancers11121833)
Supplement: Supplementary file 1 [file cancers-11-01833-s001.zip › Supplementary Table 6.xlsx]

## Sheet: Tabelle1
First author(s)	Title	Year	Journal	Data source
Schrader, A; Crispatzu, G	Actionable perturbations of damage responses by TCL1/ATM and epigenetic lesions form the basis of T-PLL	2018	Nat. Commun.	WGS/WES/WTS/TAS	EGA: EGAS00001002744
				GEP/SNP	GEO: GSE107513
Andersson, EI	Discovery of novel drug sensitivities in T-PLL by high-throughput ex vivo drug testing and mutation profiling	2018	Leukemia	inhouse
Stengel, A	Genetic characterization of T-PLL reveals two major biologic subgroups and JAK3 mutations as prognostic marker	2016	Gene Chromosome Canc	provided by the author
Bellanger, D	Recurrent JAK1 and JAK3 somatic mutations in T-cell prolymphocytic leukemia	2014	Leukemia	publication
Lopez, C; Bergmann, AK	Genes encoding members of the JAK-STAT pathway or epigenetic regulators are recurrently mutated in T-cell prolymphocytic leukaemia	2016	Br. J. Haematol.	publication
Kiel, MJ; Velusamy, T; Rolland, D; Sahasrabuddhe, AA	Integrated genomic sequencing reveals mutational landscape of T-cell prolymphocytic leukemia	2014	Blood	publication
Johansson, P	SAMHD1 is recurrently mutated in T-cell prolymphocytic leukemia	2018	Blood Cancer J	WES/TAS	SRA: SRP111041
				WTS	GEO: GSE100882
				SNP	GEO: GSE100844
Bergmann, A;	Recurrent mutation of JAK3 in T-cell prolymphocytic leukemia	2014	Gene Chromosome Canc	publication
Greenplate, A	Genomic Profiling of T-Cell Neoplasms Reveals Frequent JAK1 and JAK3 Mutations With Clonal Evasion From Targeted Therapies	2018	JCO Precis. Oncol.	publication
He, L; Tang, J; Andersson, EI	Patient-Customized Drug Combination Prediction and Testing for T-cell Prolymphocytic Leukemia Patients.	2018	Cancer Res.	inhouse
WGS = Whole genome sequencing, WES = Whole exome sequencing, WTS = Whole transcriptome sequencing, TAS = Targeted amplicon sequencing, SNP = Single nucleotide polymorphism, GEP = Gene expression profiling
